# Supplementary material for: Consolidative Radiotherapy after Complete Remission following R-CHOP Immunochemotherapy in Stage III–IV Diffuse Large B-Cell Lymphoma Patients: A Systematic Review and Meta-Analysis
Source: Cancers (Basel). 2023 Aug 2;15(15):3940. doi: 10.3390/cancers15153940 (PMC10417435; doi:10.3390/cancers15153940)
Supplement: Supplementary file 1 [file cancers-15-03940-s001.zip]

Archive with 1 entries (1 files):
- cancers-2502044-supplementary.docx
